# Supplementary material for: Is Being Male a Marker of Aggression? Evidence for the Decoupling of Sex and Gender Role Orientation
Source: Brain Sci. 2024 Nov 25;14(12):1176. doi: 10.3390/brainsci14121176 (PMC11674439; doi:10.3390/brainsci14121176)
Supplement: Supplementary file 1 [file brainsci-14-01176-s001.zip › Supplementary Material S2.xlsx]

## Sheet: Final Cluster 1
Number	Hemisphere	Regions	Cluster size
1		Vermis_8	256
2		Vermis_3	319
3	Right	Temporal pole: superior temporal gyrus	248
4	Right	Supramarginal gyrus	267
5	Right	Superior temporal gyrus	793
6	Right	Putamen	239
7	Left	Precuneus	289
8	Right	Precuneus	251
9	Right	Parahippocampal gyrus	1183
10	Right	Middle temporal gyrus	1348
11	Right	Lingual gyrus	1546
12	Left	Lingual gyrus	1367
13	Right	Insula	219
14	Right	Inferior temporal gyrus	2225
15	Left	Inferior temporal gyrus	481
16	Right	Inferior occipital gyrus	636
17	Left	Inferior occipital gyrus	550
18	Right	Hippocampus	1021
19	Right	Fusiform gyrus	2310
20	Left	Fusiform gyrus	1596
21	Left	Cuneus	218
22	Right	Cerebellum_crus2	1288
23	Left	Cerebellum_crus2	874
24	Right	Cerebellum_crus1	2173
25	Left	Cerebellum_crus1	834
26	Left	Cerebellum_9	420
27	Right	Cerebellum_9	350
28	Right	Cerebellum_8	1539
29	Left	Cerebellum_8	1315
30	Right	Cerebellum_7b	372
31	Left	Cerebellum_7b	364
32	Right	Cerebellum_6	3447
33	Left	Cerebellum_6	2696
34	Left	Cerebellum_4_5	1714
35	Right	Cerebellum_4_5	1630
36	Left	Calcarine	565
37	Right	Amygdala	472

## Sheet: Final Cluster 2
Number	Hemisphere	Regions	Cluster size
1	left	Inferior temporal gyrus	1129
2	left	Hippocampus	920
3	left	Middle temporal gyrus	865
4	left	ParaHippocampal gyrus	760
5	left	Putamen	695
6	left	Fusiform gyrus	537
7	left	Amygdala	505
8	left	Insula	232
																						Temporal_Inf_L	0.179834	-1129
																						Hippocampus_L	0.146543	-920
																						Temporal_Mid_L	0.137783	-865
																						ParaHippocampal_L	0.121058	-760
																						Putamen_L	0.110704	-695
																						Fusiform_L	0.0855368	-537
																						Amygdala_L	0.0804396	-505
																						None	0.0676967	-425
																						Insula_L	0.0369544	-232
